# Supplementary material for: The Effects of Anthropogenic Stressors on Above- and Belowground Phytochemical Diversity of the Wetland Grass, Phragmites australis
Source: Plants (Basel). 2024 Nov 7;13(22):3133. doi: 10.3390/plants13223133 (PMC11597171; doi:10.3390/plants13223133)
Supplement: Supplementary file 1 [file plants-13-03133-s001.zip]

Archive with 1 entries (1 files):
- plants-3210019-supplementary.pdf
